# Supplementary material for: Determining Risk Factors Associated with Cardiovascular Complications in Patients with Acute Leukemia: A Systematic Review
Source: Cancers (Basel). 2025 Aug 26;17(17):2777. doi: 10.3390/cancers17172777 (PMC12427311; doi:10.3390/cancers17172777)
Supplement: Supplementary file 1 [file cancers-17-02777-s001.zip]

Archive with 2 entries (2 files):
- Supplementary S1 - Search Strategy.pdf
- Supplementary S2 - Quality Assessment and ROB.pdf
